# Supplementary material for: Effects of Consuming Pulsed UV Light-Treated Pleurotus citrinopileatus on Vitamin D Nutritional Status in Healthy Adults
Source: Foods. 2025 Jan 15;14(2):259. doi: 10.3390/foods14020259 (PMC11765126; doi:10.3390/foods14020259)
Supplement: Supplementary file 1 [file foods-14-00259-s001.zip]

Archive with 1 entries (1 files):
- foods-3415071-Supplementary File S1.pdf
